# Supplementary material for: Towards Accurate Biocompatibility: Rethinking Cytotoxicity Evaluation for Biodegradable Magnesium Alloys in Biomedical Applications
Source: J Funct Biomater. 2024 Dec 18;15(12):382. doi: 10.3390/jfb15120382 (PMC11678253; doi:10.3390/jfb15120382)
Supplement: Supplementary file 1 [file jfb-15-00382-s001.zip]

Archive with 1 entries (1 files):
- jfb-3369973-supplementary.pdf
